# Supplementary material for: 3D-Printed Mycelium Biocomposites: Method for 3D Printing and Growing Fungi-Based Composites
Source: 3D Print Addit Manuf. 2025 Apr 14;12(2):98–111. doi: 10.1089/3dp.2023.0342 (PMC12038323; doi:10.1089/3dp.2023.0342)
Supplement: Supplementary Data [file 3dp.2023.0342_supplementarydata.zip]

Archive with 20 entries (20 files):
- printer_presets.ini
- __MACOSX/._printer_presets.ini
- coffin_top.stl
- __MACOSX/._coffin_top.stl
- coffin_bottom.stl
- __MACOSX/._coffin_bottom.stl
- vase_layer3.stl
- __MACOSX/._vase_layer3.stl
- vase_layer2.stl
- __MACOSX/._vase_layer2.stl
- vase_layer1.stl
- __MACOSX/._vase_layer1.stl
- packaging_otherHalf.stl
- __MACOSX/._packaging_otherHalf.stl
- packaging_half.stl
- __MACOSX/._packaging_half.stl
- moai_otherHalf.stl
- __MACOSX/._moai_otherHalf.stl
- moai_half.stl
- __MACOSX/._moai_half.stl
